# Supplementary material for: Distinct Longitudinal Changes in Immunoglobulin G N-Glycosylation Associate with Therapy Response in Chronic Inflammatory Diseases
Source: Int J Mol Sci. 2022 Jul 30;23(15):8473. doi: 10.3390/ijms23158473 (PMC9368836; doi:10.3390/ijms23158473)
Supplement: Supplementary file 1 [file ijms-23-08473-s001.zip]

Archive with 1 entries (1 files):
- ijms-1808971-supplementary.pdf
